# Supplementary material for: Large area inkjet-printed OLED fabrication with solution-processed TADF ink
Source: Nat Commun. 2023 Nov 9;14:7220. doi: 10.1038/s41467-023-43014-7 (PMC10632475; doi:10.1038/s41467-023-43014-7)
Supplement: Supplementary file 3 — Source Data [file 41467_2023_43014_MOESM3_ESM.xlsx]

## Sheet: Figure 2d 
Puslewidth	Speed
msec	m/s
3	6
6	7
9	8.1
12	5.7
15	4.5

## Sheet: Figure 2e
Puslewidth	Drop Volume
µs	pL
3	9.5
6	12
9	12.5
12	11.1
15	8

## Sheet: Figure 2f
Pusle Voltage	Drop Speed
V	m/s
21	2.3
22	3
23	3.4
24	4
25	4.5
26	4.8
27	5.3
28	5.9
29	6.45

## Sheet: Figure 7a
500 Dpi		600 dpi		700 DPI		SP1
Voltage (V)	J (mA/Cm2)	Voltage(V)	J (mA/Cm2)	Voltage(V)	J (mA/Cm2)	Voltage(V)	J (mA/Cm2)
-2	0.000311673	-2	0.00513	-2	-0.00141	-2	-2.99067e-06
-1.5	0.000802859	-1.5	0.00477	-1.5	0.000346765	-1.5	0.000181213
-1	0.00133	-1	0.00266	-1	0.000908128	-1	0.000260154
-0.5	0.00122	-0.5	0.000713537	-0.5	0.000802871	-0.5	0.000523303
0	0.00108	0	3.07132e-06	0	0.000241506	0	0.000260156
0.5	0.000697609	0.5	0.00173	0.5	0.000978295	0.5	0.000628556
1	0.000837951	1	0.00492	1	0.00161	1	0.000733809
1.5	0.000522177	1.5	0.0065	1.5	0.00105	1.5	0.000391723
2	0.00122	2	0.00997	2	0.0014	2	0.0005233
2.5	0.0015	2.5	0.00736	2.5	0.00133	2.5	0.000470671
3	0.000943194	3	0.01757	3	0.00193	3	0.000602241
3.5	0.00122	3.5	0.01263	3.5	0.00228	3.5	0.00165
4	0.00428	4	0.02771	4	0.00602	4	0.00779
4.5	0.04785	4.5	0.04515	4.5	0.0395	4.5	0.02589
5	0.46536	5	0.21414	5	0.1904	5	0.05889
5.5	2.54703	5.5	1.394	5.5	0.77155	5.5	0.12541
6	7.85624	6	5.44074	6	2.46097	6	0.2519
6.5	16.4982	6.5	13.342	6.5	6.16732	6.5	0.48647
7	29.4654	7	25.6737	7	12.5756	7	0.92392
7.5	47.0329	7.5	43.2251	7.5	22.6315	7.5	1.78147
8	69.9947	8	64.0766	8	36.7629	8	3.50122
8.5	98.6242	8.5	87.8482	8.5	55.0423	8.5	6.81721
9	131.158	9	112.051	9	72.9547	9	12.8058
9.5	160.146	9.5	132.845	9.5	87.3574	9.5	22.7627
10	180.199	10	148.004	10	98.8269	10	38.2133

## Sheet: Figure 7b
500 DPI		600 DPI		700 DPI		SP1
Voltage (V)	Brightness(Cd/m2)	Voltage(V)	Brightness(Cd/m2)	Voltage(V)	Brightness(Cd/m2)	Voltage(V)	Brightness(Cd/m2)
-2	0.06	-2	0.05	-2	0.06	-2	0.07
-1.5	0.06	-1.5	0.08	-1.5	0.06	-1.5	0.06
-1	0.06	-1	0.06	-1	0.08	-1	0.08
-0.5	0.08	-0.5	0.05	-0.5	0.07	-0.5	0.07
0	0.06	0	0.06	0	0.07	0	0.06
0.5	0.07	0.5	0.06	0.5	0.09	0.5	0.08
1	0.06	1	0.07	1	0.06	1	0.06
1.5	0.09	1.5	0.06	1.5	0.06	1.5	0.06
2	0.08	2	0.06	2	0.08	2	0.06
2.5	0.08	2.5	0.07	2.5	0.07	2.5	0.08
3	0.08	3	0.09	3	0.07	3	0.07
3.5	0.08	3.5	0.06	3.5	0.07	3.5	0.1
4	0.21	4	0.1	4	0.31	4	0.99
4.5	5.37	4.5	2.58	4.5	1.38	4.5	3.91
5	60.12	5	22.23	5	17.05	5	9.48
5.5	269.3	5.5	143.2	5.5	76.52	5.5	19.91
6	609.3	6	437.6	6	234.6	6	37.74
6.5	1049	6.5	882	6.5	510.9	6.5	67.72
7	1462	7	1351	7	912	7	119.1
7.5	1817	7.5	1742	7.5	1339	7.5	210
8	2113	8	2020	8	1705	8	364.1
8.5	2320	8.5	2161	8.5	1941	8.5	602.8
9	2391	9	2148	9	1996	9	926.7
9.5	2287	9.5	2018	9.5	1931	9.5	1380
10	2081	10	1854	10	1840	10	1865

## Sheet: Figure 7c
IJP1 500 DPI		IJP2 600 DPI		IJP3 700 DPI		SP1
Brightness (cd/m2)	Current Efficiency (cd/A)	Brightness (cd/m2)	Current Efficiency (cd/A)	Brightness (cd/m2)	Current Efficiency (cd/A)	Brightness (cd/m2)	Current Efficiency (cd/A)
0.06	9.25092	0.05	-0.97384	0.06	4.2629	0.07	-0.609
0.06	7.47329	0.08	-1.67859	0.06	7.30277	0.06	3.11022
0.06	4.5142	0.06	-2.255	0.08	8.80933	0.08	0.75103
0.08	6.53654	0.05	-7.00735	0.07	8.71871	0.07	3.37657
0.06	5.53738	0.06	-3.557	0.07	8.9848	0.06	3.06312
0.07	10.0343	0.06	3.46092	0.09	9.19968	0.08	2.72759
0.06	7.16033	0.07	1.42345	0.06	3.72711	0.06	8.17651
0.09	17.2355	0.06	0.92358	0.06	5.72264	0.06	5.31696
0.08	6.5366	0.06	0.60181	0.08	5.71706	0.06	11.4657
0.08	5.31716	0.07	0.95047	0.07	5.26652	0.08	16.997
0.08	8.48182	0.09	0.5121	0.07	3.63524	0.07	11.6233
0.08	6.53661	0.06	0.47515	0.07	3.07497	0.1	6.04298
0.21	4.91082	0.1	0.36094	0.31	0.17612	0.99	12.7151
5.37	11.2221	2.58	5.71428	1.38	3.53164	3.91	15.1022
60.12	12.9189	22.23	10.3811	17.05	8.95471	9.48	16.0983
269.3	10.5731	143.2	10.2726	76.52	9.91768	19.91	15.8758
609.3	7.75562	437.6	8.04302	234.6	9.53284	37.74	14.9819
1049	6.35827	882	6.61073	510.9	8.28398	67.72	13.9207
1462	4.96176	1351	5.26219	912	7.25213	119.1	12.8908
1817	3.86326	1742	4.03007	1339	5.91655	210	11.788
2113	3.0188	2020	3.15248	1705	4.63782	364.1	10.3992
2320	2.35236	2161	2.45993	1941	3.52638	602.8	8.84233
2391	1.82299	2148	1.91699	1996	2.73595	926.7	7.23659
2287	1.42807	2018	1.51906	1931	2.21046	1380	6.06256
2081	1.15483	1854	1.25267	1840	1.86184	1865	4.8805

## Sheet: Figure 7d 
Wavelength (nm)	SP1	IJP1 500 DPI	IJP2 600 DPI	IJP3 700 DPI
380	0.00511	0.01108	0.00754	0.00931
381	0.00405	0.01193	0.00919	0.01056
382	0.00603	0.01265	0.00829	0.01047
383	0.01403	0.01332	0.01126	0.01229
384	0.00893	0.01367	0.01067	0.01217
385	0.00502	0.01467	0.00994	0.0123
386	0.00671	0.01507	0.01019	0.01263
387	0.00705	0.01585	0.01116	0.0135
388	0.00651	0.01611	0.01143	0.01377
389	0.00384	0.01697	0.01163	0.0143
390	0.00299	0.01709	0.01154	0.01432
391	0.0018	0.01853	0.01207	0.0153
392	0.000766323	0.01883	0.0121	0.01547
393	0.00275	0.01938	0.01249	0.01593
394	0.00182	0.02005	0.01265	0.01635
395	0.000848277	0.02011	0.01278	0.01645
396	0.00376	0.02083	0.01299	0.01691
397	0	0.02158	0.01273	0.01715
398	0.00108	0.02193	0.01269	0.01731
399	0.00196	0.02219	0.01296	0.01758
400	0.00198	0.02293	0.01308	0.01801
401	0.00113	0.02298	0.01296	0.01797
402	0.00244	0.02353	0.01301	0.01827
403	0.00255	0.02365	0.01297	0.01831
404	0.000689117	0.0238	0.01276	0.01828
405	0.0024	0.02411	0.01266	0.01839
406	0.00326	0.02446	0.01246	0.01846
407	0.00272	0.02436	0.01234	0.01835
408	0.00316	0.02422	0.0123	0.01826
409	0.0052	0.02481	0.01228	0.01854
410	0.00471	0.02504	0.01216	0.0186
411	0.00682	0.02536	0.01207	0.01871
412	0.00705	0.02546	0.01213	0.01879
413	0.0077	0.02556	0.01184	0.0187
414	0.00948	0.02607	0.01194	0.019
415	0.00983	0.02621	0.01221	0.01921
416	0.01024	0.02676	0.01264	0.0197
417	0.01081	0.02706	0.01264	0.01985
418	0.01391	0.02772	0.01313	0.02042
419	0.01415	0.02848	0.01364	0.02106
420	0.01692	0.02916	0.01403	0.0216
421	0.0194	0.03013	0.01445	0.02229
422	0.02113	0.03117	0.01552	0.02334
423	0.02196	0.03266	0.01658	0.02462
424	0.02434	0.03422	0.01775	0.02599
425	0.02778	0.03522	0.01879	0.02701
426	0.03081	0.03709	0.0201	0.0286
427	0.03422	0.03928	0.02193	0.0306
428	0.03744	0.04122	0.02372	0.03247
429	0.04241	0.04358	0.02544	0.03451
430	0.04552	0.04627	0.02782	0.03705
431	0.04883	0.04933	0.03051	0.03992
432	0.05492	0.05236	0.03293	0.04264
433	0.06093	0.0554	0.03632	0.04586
434	0.06619	0.05961	0.0395	0.04955
435	0.07131	0.06368	0.04312	0.0534
436	0.07901	0.0682	0.04718	0.05769
437	0.08694	0.07275	0.05116	0.06195
438	0.09442	0.07844	0.05579	0.06711
439	0.10161	0.08398	0.06074	0.07236
440	0.11035	0.09012	0.06653	0.07833
441	0.12236	0.09659	0.07248	0.08454
442	0.13269	0.10394	0.07906	0.0915
443	0.14442	0.11168	0.08604	0.09886
444	0.15821	0.11952	0.09328	0.1064
445	0.17152	0.12859	0.10126	0.11493
446	0.18633	0.13757	0.10967	0.12362
447	0.20151	0.14781	0.11873	0.13327
448	0.21681	0.15824	0.12845	0.14334
449	0.23484	0.16887	0.1387	0.15378
450	0.25025	0.18127	0.14968	0.16548
451	0.26598	0.19414	0.16143	0.17779
452	0.28067	0.20722	0.17363	0.19042
453	0.29782	0.22107	0.18665	0.20386
454	0.31311	0.23579	0.20034	0.21807
455	0.32757	0.25119	0.21463	0.23291
456	0.3403	0.26678	0.22881	0.2478
457	0.35558	0.28361	0.24394	0.26377
458	0.36839	0.30116	0.26029	0.28073
459	0.38118	0.31957	0.27736	0.29846
460	0.39578	0.33842	0.29455	0.31648
461	0.40941	0.35762	0.31266	0.33514
462	0.42619	0.37784	0.33162	0.35473
463	0.44174	0.39951	0.35217	0.37584
464	0.45923	0.42168	0.37245	0.39706
465	0.47693	0.44324	0.39287	0.41806
466	0.49459	0.46439	0.41304	0.43872
467	0.51605	0.48766	0.43482	0.46124
468	0.53618	0.51143	0.45772	0.48457
469	0.55498	0.53656	0.48204	0.5093
470	0.57622	0.5603	0.5049	0.5326
471	0.59669	0.58338	0.52757	0.55548
472	0.61813	0.60684	0.55053	0.57869
473	0.6411	0.63048	0.57388	0.60218
474	0.66123	0.65461	0.59778	0.62619
475	0.68117	0.6786	0.62201	0.6503
476	0.70348	0.70143	0.64533	0.67338
477	0.72225	0.72336	0.66728	0.69532
478	0.74246	0.74596	0.69018	0.71807
479	0.764	0.76704	0.71294	0.73999
480	0.78211	0.78715	0.73501	0.76108
481	0.80147	0.80813	0.75725	0.78269
482	0.81914	0.82896	0.77868	0.80382
483	0.83611	0.84827	0.79981	0.82404
484	0.85328	0.86506	0.81899	0.84203
485	0.87006	0.88069	0.83774	0.85921
486	0.8861	0.89668	0.85582	0.87625
487	0.89838	0.91161	0.87242	0.89202
488	0.91055	0.92484	0.8879	0.90637
489	0.92454	0.93601	0.90255	0.91928
490	0.93656	0.94715	0.91615	0.93165
491	0.94563	0.95734	0.92868	0.94301
492	0.95447	0.96678	0.94065	0.95371
493	0.96304	0.97444	0.9512	0.96282
494	0.97011	0.9796	0.95949	0.96954
495	0.97787	0.98556	0.96826	0.97691
496	0.98308	0.99072	0.97597	0.98334
497	0.98676	0.99497	0.98286	0.98892
498	0.99108	0.99724	0.98745	0.99234
499	0.99368	0.99858	0.99105	0.99482
500	0.99709	1	0.99498	0.99749
501	0.99962	0.99966	0.99773	0.9987
502	0.99893	0.99938	1	0.99969
503	1	0.99758	0.99944	0.99851
504	0.99914	0.99536	0.99924	0.9973
505	0.99886	0.99188	0.99817	0.99502
506	0.99685	0.98793	0.99632	0.99212
507	0.99416	0.98478	0.99515	0.98997
508	0.99095	0.9804	0.99149	0.98595
509	0.98778	0.97485	0.98737	0.98111
510	0.98538	0.96954	0.98389	0.97671
511	0.98166	0.96332	0.97974	0.97153
512	0.97649	0.9569	0.9745	0.9657
513	0.97155	0.94989	0.96809	0.95899
514	0.96627	0.94199	0.96137	0.95168
515	0.96173	0.93449	0.9553	0.94489
516	0.95446	0.9267	0.94913	0.93791
517	0.94833	0.91801	0.94126	0.92963
518	0.94128	0.90988	0.93321	0.92155
519	0.9344	0.90127	0.92519	0.91323
520	0.92646	0.89242	0.9171	0.90476
521	0.9187	0.88306	0.90881	0.89594
522	0.91173	0.87277	0.89997	0.88637
523	0.90412	0.86315	0.89041	0.87678
524	0.89603	0.85373	0.88129	0.86751
525	0.88694	0.84378	0.8715	0.85764
526	0.87903	0.83349	0.86177	0.84763
527	0.8709	0.8226	0.85197	0.83729
528	0.86203	0.81206	0.84191	0.82698
529	0.85279	0.80096	0.83081	0.81589
530	0.84413	0.7906	0.82019	0.80539
531	0.83476	0.77989	0.80929	0.79459
532	0.82501	0.76834	0.7982	0.78327
533	0.81695	0.75605	0.7867	0.77137
534	0.80758	0.74426	0.77498	0.75962
535	0.79766	0.7326	0.7628	0.7477
536	0.78759	0.72083	0.75046	0.73565
537	0.77816	0.70949	0.73902	0.72426
538	0.76874	0.69764	0.72756	0.7126
539	0.75046	0.68435	0.71533	0.69984
540	0.73902	0.67257	0.70325	0.68791
541	0.72756	0.66177	0.69156	0.67666
542	0.71533	0.65105	0.68001	0.66553
543	0.70325	0.63993	0.66869	0.65431
544	0.69156	0.62733	0.65623	0.64178
545	0.68001	0.61519	0.64432	0.62975
546	0.66869	0.60385	0.63249	0.61817
547	0.65623	0.59334	0.62086	0.6071
548	0.64432	0.58244	0.60904	0.59574
549	0.63249	0.5714	0.59778	0.58459
550	0.62086	0.5599	0.58664	0.57327
551	0.60904	0.54975	0.57606	0.56291
552	0.59778	0.53918	0.56459	0.55189
553	0.58664	0.52896	0.55317	0.54107
554	0.57606	0.51892	0.54262	0.53077
555	0.56459	0.50818	0.53154	0.51986
556	0.55317	0.49782	0.52099	0.5094
557	0.54262	0.48781	0.51018	0.49899
558	0.53154	0.47827	0.49944	0.48885
559	0.52099	0.46906	0.48884	0.47895
560	0.51018	0.45958	0.47848	0.46903
561	0.49944	0.44934	0.46813	0.45874
562	0.48884	0.43989	0.45834	0.44912
563	0.47848	0.43114	0.44829	0.43971
564	0.46813	0.42204	0.43797	0.43001
565	0.45834	0.41307	0.42772	0.42039
566	0.44829	0.40399	0.41793	0.41096
567	0.43797	0.3953	0.40875	0.40203
568	0.42772	0.38661	0.39942	0.39301
569	0.41793	0.37833	0.38997	0.38415
570	0.40875	0.37042	0.38078	0.3756
571	0.39942	0.36253	0.37151	0.36702
572	0.38997	0.35436	0.36282	0.35859
573	0.38078	0.34642	0.35444	0.35043
574	0.37151	0.33876	0.34604	0.3424
575	0.36282	0.33107	0.3374	0.33423
576	0.35444	0.32357	0.32891	0.32624
577	0.34604	0.31634	0.32075	0.31855
578	0.3374	0.30943	0.31305	0.31124
579	0.32891	0.30261	0.30564	0.30413
580	0.32075	0.29588	0.29823	0.29706
581	0.31305	0.28919	0.29088	0.29003
582	0.30564	0.28232	0.28356	0.28294
583	0.29823	0.27576	0.27641	0.27608
584	0.29088	0.26951	0.26965	0.26958
585	0.28356	0.26313	0.26277	0.26295
586	0.27641	0.25712	0.2561	0.25661
587	0.26965	0.2515	0.24976	0.25063
588	0.26277	0.24551	0.24337	0.24444
589	0.2561	0.2399	0.23763	0.23876
590	0.24976	0.23431	0.23171	0.23301
591	0.24337	0.22879	0.22598	0.22739
592	0.23763	0.22355	0.22028	0.22192
593	0.23171	0.21857	0.21477	0.21667
594	0.22598	0.21355	0.20932	0.21143
595	0.22028	0.20859	0.20425	0.20642
596	0.21477	0.2035	0.19906	0.20128
597	0.20932	0.19849	0.19406	0.19628
598	0.20425	0.19355	0.18913	0.19134
599	0.19906	0.1891	0.1843	0.1867
600	0.19406	0.18484	0.17942	0.18213
601	0.18913	0.18031	0.17487	0.17759
602	0.1843	0.17618	0.17067	0.17342
603	0.17942	0.17156	0.16636	0.16896
604	0.17487	0.16709	0.16189	0.16449
605	0.17067	0.16276	0.15729	0.16002
606	0.16636	0.15902	0.15326	0.15614
607	0.16189	0.1552	0.14947	0.15234
608	0.15729	0.15186	0.14613	0.14899
609	0.15326	0.14837	0.14255	0.14546
610	0.14947	0.14463	0.13881	0.14172
611	0.14613	0.1412	0.13533	0.13826
612	0.14255	0.13764	0.1319	0.13477
613	0.13881	0.13459	0.1287	0.13165
614	0.13533	0.13126	0.12545	0.12835
615	0.1319	0.12834	0.12247	0.1254
616	0.1287	0.12574	0.11972	0.12273
617	0.12545	0.12277	0.11703	0.1199
618	0.12247	0.11963	0.11408	0.11686
619	0.11972	0.11673	0.11137	0.11405
620	0.11703	0.1139	0.10853	0.11121
621	0.11408	0.11093	0.10588	0.10841
622	0.11137	0.10841	0.10336	0.10588
623	0.10853	0.10599	0.10092	0.10345
624	0.10588	0.10361	0.09867	0.10114
625	0.10336	0.10106	0.09631	0.09868
626	0.10092	0.0986	0.09407	0.09633
627	0.09867	0.0965	0.09201	0.09425
628	0.09631	0.09419	0.08966	0.09193
629	0.09407	0.09176	0.08777	0.08977
630	0.09201	0.08971	0.08597	0.08784
631	0.08966	0.08766	0.08366	0.08566
632	0.08777	0.08558	0.08173	0.08366
633	0.08597	0.08371	0.07982	0.08177
634	0.08366	0.08175	0.07801	0.07988
635	0.08173	0.07989	0.07637	0.07813
636	0.07982	0.07782	0.07504	0.07643
637	0.07801	0.07598	0.07329	0.07463
638	0.07637	0.07418	0.07145	0.07281
639	0.07504	0.07275	0.06991	0.07133
640	0.07329	0.07108	0.06825	0.06967
641	0.07145	0.06926	0.06685	0.06805
642	0.06991	0.06775	0.06553	0.06664
643	0.06825	0.06625	0.06404	0.06514
644	0.06685	0.0649	0.06284	0.06387
645	0.06553	0.0632	0.06144	0.06232
646	0.06404	0.06188	0.0599	0.06089
647	0.06284	0.06046	0.0585	0.05948
648	0.06144	0.05891	0.05716	0.05804
649	0.0599	0.05754	0.05579	0.05666
650	0.0585	0.05616	0.05467	0.05542
651	0.05716	0.05478	0.05359	0.05418
652	0.05579	0.05363	0.05255	0.05309
653	0.05467	0.05242	0.05118	0.0518
654	0.05359	0.0513	0.05012	0.05071
655	0.05255	0.05079	0.0497	0.05024
656	0.05118	0.05085	0.04975	0.0503
657	0.05012	0.04954	0.04851	0.04903
658	0.0497	0.04853	0.04743	0.04798
659	0.04975	0.04728	0.04638	0.04683
660	0.04851	0.04651	0.0455	0.046
661	0.04743	0.04539	0.0445	0.04494
662	0.04638	0.0444	0.04353	0.04396
663	0.0455	0.04345	0.0425	0.04298
664	0.0445	0.04242	0.04158	0.042
665	0.04353	0.04129	0.04057	0.04093
666	0.0425	0.04043	0.03983	0.04013
667	0.04158	0.0395	0.03887	0.03918
668	0.04057	0.03856	0.03797	0.03827
669	0.03983	0.03759	0.03728	0.03743
670	0.03887	0.03687	0.0364	0.03663
671	0.03797	0.03613	0.0356	0.03586
672	0.03728	0.03536	0.035	0.03518
673	0.0364	0.03448	0.03406	0.03427
674	0.0356	0.0338	0.03351	0.03365
675	0.035	0.03257	0.0326	0.03259
676	0.03406	0.03208	0.03175	0.03192
677	0.03351	0.03123	0.03118	0.0312
678	0.0326	0.03062	0.03066	0.03064
679	0.03175	0.02982	0.02989	0.02986
680	0.03118	0.02926	0.02934	0.0293
681	0.03066	0.02875	0.02862	0.02869
682	0.02989	0.02794	0.02793	0.02793
683	0.02934	0.02717	0.02721	0.02719
684	0.02862	0.02657	0.02654	0.02656
685	0.02793	0.02588	0.02607	0.02597
686	0.02721	0.02532	0.02574	0.02553
687	0.02654	0.0247	0.02523	0.02497
688	0.02607	0.02428	0.02472	0.0245
689	0.02574	0.02373	0.02391	0.02382
690	0.02523	0.02278	0.0236	0.02319
691	0.02472	0.02264	0.02289	0.02276
692	0.02391	0.02167	0.02221	0.02194
693	0.0236	0.02129	0.02166	0.02147
694	0.02289	0.02087	0.0212	0.02103
695	0.02221	0.02057	0.0208	0.02068
696	0.02166	0.01994	0.02049	0.02022
697	0.0212	0.01947	0.02005	0.01976
698	0.0208	0.01922	0.01977	0.0195
699	0.02049	0.0187	0.01934	0.01902
700	0.02005	0.01827	0.01867	0.01847
701	0.01977	0.01766	0.01827	0.01797
702	0.01934	0.01723	0.01797	0.0176
703	0.01867	0.01695	0.0175	0.01722
704	0.01827	0.01626	0.01695	0.01661
705	0.01797	0.01607	0.01656	0.01632
706	0.0175	0.01564	0.0161	0.01587
707	0.01695	0.01505	0.01566	0.01535
708	0.01656	0.01487	0.01549	0.01518
709	0.0161	0.01443	0.01499	0.01471
710	0.01566	0.01382	0.01448	0.01415
711	0.01549	0.01332	0.01431	0.01381
712	0.01499	0.01292	0.01376	0.01334
713	0.01448	0.01272	0.01326	0.01299
714	0.01431	0.01204	0.01275	0.0124
715	0.01376	0.01186	0.01266	0.01226
716	0.01326	0.01172	0.01247	0.01209
717	0.01275	0.0115	0.01175	0.01162
718	0.01266	0.01103	0.01146	0.01124
719	0.01247	0.01066	0.01132	0.01099
720	0.01175	0.01025	0.01108	0.01067
721	0.01146	0.01008	0.01088	0.01048
722	0.01132	0.00977	0.01044	0.0101
723	0.01108	0.00978	0.01012	0.00995
724	0.01088	0.00929	0.01008	0.00969
725	0.01044	0.00942	0.00974	0.00958
726	0.01012	0.00888	0.00945	0.00917
727	0.01008	0.0086	0.00934	0.00897
728	0.00974	0.00846	0.00883	0.00864
729	0.00945	0.00808	0.00851	0.0083
730	0.00934	0.00763	0.00796	0.0078
731	0.00883	0.00771	0.00762	0.00766
732	0.00851	0.00768	0.00776	0.00772
733	0.00796	0.00715	0.00751	0.00733
734	0.00762	0.00684	0.00718	0.00701
735	0.00776	0.00673	0.00707	0.0069
736	0.00751	0.00659	0.00673	0.00666
737	0.00718	0.00649	0.00652	0.0065
738	0.00707	0.00619	0.00635	0.00627
739	0.00673	0.00569	0.0063	0.006
740	0.00652	0.00539	0.00605	0.00572
741	0.00635	0.00526	0.00556	0.00541
742	0.0063	0.00548	0.00566	0.00557
743	0.00605	0.00524	0.00533	0.00529
744	0.00556	0.00492	0.00485	0.00489
745	0.00566	0.00468	0.00484	0.00476
746	0.00533	0.00476	0.00459	0.00467
747	0.00485	0.00447	0.00417	0.00432
748	0.00484	0.00445	0.00406	0.00425
749	0.00459	0.00434	0.00397	0.00415
750	0.00417	0.00397	0.00382	0.0039
751	0.00406	0.00381	0.00335	0.00358
752	0.00397	0.00412	0.00333	0.00373
753	0.00382	0.00371	0.00281	0.00326
754	0.00335	0.00327	0.0028	0.00303
755	0.00333	0.00356	0.00257	0.00307
756	0.00281	0.00352	0.00281	0.00317
757	0.0028	0.00318	0.00271	0.00295
758	0.00257	0.00328	0.00295	0.00312
759	0.00281	0.00275	0.00219	0.00247
760	0.00271	0.00236	0.00239	0.00237
761	0.00295	0.00228	0.00265	0.00247
762	0.00219	0.00236	0.00207	0.00222
763	0.00239	0.00261	0.00216	0.00238
764	0.00265	0.00228	0.00161	0.00195
765	0.00207	0.00207	0.0016	0.00183
766	0.00216	0.0022	0.000848166	0.00152
767	0.00161	0.00181	0.00145	0.00163
768	0.0016	0.00195	0.00136	0.00165
769	0.000848166	0.00177	0.000591468	0.00118
770	0.00145	0.00135	0.000674115	0.00101
771	0.00136	0.00119	0.000764376	0.000977414
772	0.000591468	0.00109	0.000898439	0.00099397
773	0.000674115	0.000988754	0.000788751	0.000888752
774	0.000764376	0.00129	0.000782658	0.00104
775	0.000898439	0.000545659	0	0.000272829
776	0.000788751	0.00152	0.000781515	0.00115
777	0.000782658	0.00178	0.000348863	0.00106
778	0	0.000923268	0.000464643	0.000693955
779	--	0.000724787	0.000859972	0.000792379
780	--	0	0.000119206	5.96031e-05
780	0	0.000119206

## Sheet: Figure S6
DPI	Linewidth (μm)
200	75.25
300	75.25
400	76.1
500	77.99
600	84.41
700	97.45
800	126.62

## Sheet: Figure S9
IJP1 500 DPI	IJP1 500 DPI	IJP2 600 DPI	IJP2 600 DPI	IJP3 700 DPI	IJP3 700 DPI	SP1	SP1
Brightness(Cd/m2)	EQE(%)	Brightness(Cd/m2)	EQE(%)	Brightness(Cd/m2)	EQE(%)	Brightness(Cd/m2)	EQE(%)
0.06	3.18997	0.05	-0.335806	0.06	1.46997	0.07	-0.21
0.06	2.577	0.08	-0.578825	0.06	2.5182	0.06	1.07249
0.06	1.55662	0.06	-0.777585	0.08	3.0377	0.08	0.258976
0.08	2.25398	0.05	-2.41633	0.07	3.00645	0.07	1.16434
0.06	1.90944	0.06	-1.22655	0.07	3.09821	0.06	1.05625
0.07	3.4601	0.06	1.19342	0.09	3.1723	0.08	0.940549
0.06	2.46908	0.07	0.490847	0.06	1.28521	0.06	2.81949
0.09	5.94328	0.06	0.318477	0.06	1.97332	0.06	1.83344
0.08	2.254	0.06	0.207522	0.08	1.9714	0.06	3.95369
0.08	1.8335	0.07	0.327747	0.07	1.81604	0.08	5.86104
0.08	2.92476	0.09	0.176588	0.07	1.25353	0.07	4.00802
0.08	2.254	0.06	0.163845	0.07	1.06033	0.1	2.08379
0.21	1.69339	0.1	0.124462	0.31	0.0607306	0.99	4.38451
5.37	3.8697	2.58	1.97044	1.38	1.21781	3.91	5.20766
60.12	4.4548	22.23	3.5797	17.05	3.08783	9.48	5.55113
269.3	3.6459	143.2	3.54228	76.52	3.41989	19.91	5.47442
609.3	2.67435	437.6	2.77345	234.6	3.28718	37.74	5.16619
1049	2.19251	882	2.27956	510.9	2.85655	67.72	4.80025
1462	1.71095	1351	1.81455	912	2.50074	119.1	4.44509
1817	1.33216	1742	1.38968	1339	2.04019	210	4.06482
2113	1.04097	2020	1.08706	1705	1.59925	364.1	3.58594
2320	0.81116	2161	0.84825	1941	1.21599	602.8	3.04908
2391	0.628616	2148	0.661031	1996	0.943429	926.7	2.49537
2287	0.492439	2018	0.523813	1931	0.762227	1380	2.09054
2081	0.39	1854	0.431954	1840	0.642014	1865	1.68293

## Sheet: Figure S10a
Device	Turn on Voltage	Std deviation
SP1	3.98	0.1
IJP1	4.14	0.1
IJP2	4.25	0.1
IJP3	4.36	0.1

[truncated: 4 more sheets: Figure 10b, Figure S10c, Figure S11a, Figure S11b]
